# Supplementary material for: Change in Shoulder Function in the Early Recovery Phase after Breast Cancer Surgery: A Prospective Observational Study
Source: J Clin Med. 2021 Jul 31;10(15):3416. doi: 10.3390/jcm10153416 (PMC8347494; doi:10.3390/jcm10153416)
Supplement: Supplementary file 1 [file jcm-10-03416-s001.zip]

Archive with 1 entries (1 files):
- jcm-1295328-supplementary.pptx
